# Supplementary material for: Material properties of the skull layers of the primate parietal bone: A single-subject study
Source: PLoS One. 2020 Mar 3;15(3):e0229244. doi: 10.1371/journal.pone.0229244 (PMC7053767; doi:10.1371/journal.pone.0229244)
Supplement: S1 File — Time delay graphs from the oscilloscope are attached to the corresponding cells. (XLSX) [file pone.0229244.s001.xlsx]

## Sheet: Sheet1
Specimen	Angle-O	Angle-I	Thickness-O	Thickness-I	Density-O	Density-I	E1-O	E1-I	E2-O	E2-I	E3-O	E3-I	G12-O	G12-I	G31-O	G31-I	G23-O	G23-I	V12-O	V12-I	V13-O	V13-I	V23-O	V23-I	E2/E3-O	E2/E3-I
1	38.67	32.74	1.55	1.29	1956.11	1927.16	16.13	15.03	24.34	22.12	29.48	24.53	8.33	7.12	9.11	7	12.16	10.69	0.14	0.29	0.1	0.33	0.1	0.09	0.547151	0.612719
2	13.41	21.56	2.08	1.39	1947.21	1908.83	16.02	12.57	21.8	19.88	28.91	23.89	7.22	5.79	8.19	6.32	11.61	10.61	0.3	0.38	0.26	0.35	0.07	0.02	0.554134	0.526162
3	2.83	7.42	2.53	1.7	1892.45	1905.66	18.75	16.36	20.87	21.02	27.8	26.4	8.17	7.3	9.16	8.39	10.23	10.07	0.21	0.25	0.21	0.19	0.16	0.16	0.67446	0.619697
4	12.43	38.42	2.5	1.9	1898.9	1841.79	15.88	16.11	21.96	19.96	26.57	20.02	7.77	7.7	8.23	7.31	10.05	7.93	0.17	0.15	0.16	0.22	0.19	0.26	0.597667	0.804695
5	54.56	14.52	1.57	1.33	1963.79	1937.35	15.55	12.3	22.17	22.44	27.67	22.95	7.48	6.79	7.72	5.66	11.18	10.64	0.23	0.19	0.26	0.36	0.09	0.08	0.56198	0.535948
6	36.61	34.99	2	1.24	1936.03	1901.26	15.45	12.66	20.56	21.45	27.25	23.23	7.23	6.27	8.09	6.48	10.42	10.12	0.21	0.25	0.18	0.23	0.12	0.11	0.566972	0.544985
7	83.38	11.54	2.05	1.54	1951.12	1914.24	17.8	14.25	22.86	21.49	28.81	23.32	8.56	6.8	9.29	6.92	11.14	9.19	0.16	0.24	0.16	0.24	0.14	0.22	0.617841	0.611063
8	42.98	34.08	2.3	1.74	1907.72	1905.77	16.69	13.77	21.56	20.86	26.7	27.47	8.06	6.69	8.72	7.48	11.79	10.72	0.18	0.22	0.17	0.17	0.01	0.11	0.625094	0.501274
9	61.55	87.43	1.51	1.32	1973.76	1930.24	15.33	14.76	22.74	21.03	28.6	26.28	7.53	6.8	7.7	7.96	12.05	10.74	0.24	0.27	0.27	0.17	0.05	0.09	0.536014	0.561644
10	49.16	16.04	2.01	1.1	1946.7	1902.73	15.02	14.67	21.44	20.69	26.4	22.86	7.14	7.37	7.94	7.09	9.71	8.71	0.22	0.15	0.15	0.22	0.22	0.25	0.568939	0.641732
11	42.35	63.79	1.86	1.38	1945.95	1914.45	16.4	14.92	21.94	21.45	29.7	23.23	7.6	6.87	8.39	7.12	11.19	9.5	0.24	0.27	0.23	0.26	0.12	0.18	0.552189	0.642273
12	31.9	81.99	1.77	1.16	1958.39	1949.69	16.51	13.36	19.82	22.26	28.72	25.55	7.55	6.63	8.3	6.71	9.15	11.06	0.19	0.26	0.2	0.27	0.26	0.08	0.574861	0.522896
AVERAGE	39.1525	37.0433	1.9775	1.42417	1939.84	1911.6	16.2942	14.23	21.8383	21.2208	28.0508	24.1442	7.72	6.84417	8.40333	7.03667	10.89	9.99833	0.2075	0.243333	0.195833	0.250833	0.1275	0.1375	0.581442	0.593757
